# Supplementary material for: The Function of the Lysophospholipase 1 (LYPLA1) Gene in Fetal Sheep Myoblast Proliferation and Myogenic Differentiation
Source: Animals (Basel). 2025 Dec 2;15(23):3474. doi: 10.3390/ani15233474 (PMC12691125; doi:10.3390/ani15233474)
Supplement: Supplementary file 1 [file animals-15-03474-s001.zip]

Archive with 1 entries (1 files):
- Figure S1 Morphology of fetal sheep myoblasts during induction of differentiation 1-7 days.tif
